# Supplementary material for: Environmental Controls to Soil Heavy Metal Pollution Vary at Multiple Scales in a Highly Urbanizing Region in Southern China
Source: Sensors (Basel). 2022 Jun 14;22(12):4496. doi: 10.3390/s22124496 (PMC9229878; doi:10.3390/s22124496)
Supplement: Supplementary file 1 [file sensors-22-04496-s001.zip]

Archive with 1 entries (1 files):
- sensors-1759169-supplementary.pdf
